# Supplementary material for: Tumor Accumulation of PIP-Based KRAS Inhibitor KR12 Evaluated by the Use of a Simple, Versatile Chicken Egg Tumor Model
Source: Cancers (Basel). 2022 Feb 14;14(4):951. doi: 10.3390/cancers14040951 (PMC8869854; doi:10.3390/cancers14040951)
Supplement: Supplementary file 1 [file cancers-14-00951-s001.zip]

Archive with 1 entries (1 files):
- cancers-1576861-supplementary.pdf
